# Supplementary material for: A meta-analysis of the combined effects of elevated carbon dioxide and chronic warming on plant %N, protein content and N-uptake rate
Source: AoB Plants. 2021 May 25;13(4):plab031. doi: 10.1093/aobpla/plab031 (PMC8286714; doi:10.1093/aobpla/plab031)
Supplement: plab031_suppl_Supplementary_Materials [file plab031_suppl_supplementary_materials.zip]

Archive with 3 entries (3 files):
- plab031_suppl_Supporting Information-Appendix_S2_References_included_in_the_meta_analysis.pdf
- plab031_suppl_Supporting information_Data.xlsx
- plab031_suppl_Supporting Information-Appendix_S1_Database.xlsx
