# Supplementary material for: A meta-analysis of the combined effects of elevated carbon dioxide and chronic warming on plant %N, protein content and N-uptake rate
Source: AoB Plants. 2021 May 25;13(4):plab031. doi: 10.1093/aobpla/plab031 (PMC8286714; doi:10.1093/aobpla/plab031)
Supplement: plab031_suppl_Supplementary_Materials [file plab031_suppl_supplementary_materials.zip › plab031_suppl_Supporting information_Data.xlsx]

## Sheet: Shoot N CO2
Species	Study ID	Control Mean	Control SD	Control n	Response Mean	Response SD	Response n	Reference	eCO2	CO2 class	Functional Group	Growth Form	Technique
Solanum lycopersicum	Tom 1	2.172	0.233	4	1.97	0.17	4	Jayawardena et al. (2017)	aCO2+300	H	NL	H	GC		H in Growth Form = NWD
Solanum lycopersicum	Tom 2	2.295	0.195	4	2.065	0.112	4	Jayawardena et al. (2017)	aCO2+300	H	NL	H	GC
Solanum lycopersicum	Tom 3	3.092	0.289	5	2.488	0.101	5	Jayawardena et al. (2021)	aCO2+300	H	NL	H	GC
Solanum lycopersicum	Tom 4	2.71	0.2	5	1.908	0.16	5	Jayawardena et al. (2021)	aCO2+300	H	NL	H	GC
Solanum lycopersicum	Tom 5	3.265	0.422	4	2.292	0.187	4	Jayawardena et al. (2021)	aCO2+300	H	NL	H	GC
Solanum lycopersicum	Tom 6	2.48	0.36	5	1.604	0.125	5	Jayawardena et al. (2021)	aCO2+300	H	NL	H	GC
Solanum lycopersicum	Tom 7	1.92	0.226	5	1.28	0.095	5	Jayawardena et al. (2021)	aCO2+300	H	NL	H	GC
Triticum aestivum	SP Wheat 1	4.135	0.346	4	3.625	0.21	4	Jayawardena et al. (2020)	aCO2+300	H	NL	G	GC
Triticum aestivum	SP Wheat 2	3.71	0.094	5	3.02	0.242	5	Jayawardena et al. (2020)	aCO2+300	H	NL	G	GC
Cucumis sativus	Cuc1	1.836	0.129	8	1.373	0.161	8	Jayawardena et al. Unpublished	aCO2+300	H	NL	H	GC
Triticum durum	Wi Wheat 3	2.33	0.933	8	2.07	0.792	8	Jauregui et al. (2015)	aCO2+300	H	NL	H	TGT
Semiarid grasses	Grass 1	1.39	0.047	5	1.158	0.038	5	Dijkstra et al. (2010)	aCO2+200	L	NL	G	FACE
Semiarid grasses	Grass 2	1.37	0.095	5	1.087	0.098	5	Dijkstra et al. (2010)	aCO2+200	L	NL	G	FACE
Abutilon theophrasti	Vel 1	7.26	0.559	5	6.4	0.581	5	Coleman and Bazzaz (1992)	aCO2+300	H	NL	H	GC
Abutilon theophrasti	Vel 2	3.92	0.537	5	3.83	0.47	5	Coleman and Bazzaz (1992)	aCO2+300	H	NL	H	GC
Abutilon theophrasti	Vel 3	2.77	0.738	5	2.03	0.492	5	Coleman and Bazzaz (1992)	aCO2+300	H	NL	H	GC
Amaranthus retroflexus	Ama 1	7.31	0.38	5	8.02	0.47	5	Coleman and Bazzaz (1992)	aCO2+300	H	NL	H	GC
Amaranthus retroflexus	Ama 2	4.16	0.805	5	3.7	0.38	5	Coleman and Bazzaz (1992)	aCO2+300	H	NL	H	GC
Amaranthus retroflexus	Ama 3	2.7	0.268	5	2.4	0.604	5	Coleman and Bazzaz (1992)	aCO2+300	H	NL	H	GC
Trifolium subterraneum	Clover 1	3.9	0.312	27	3.5	0.416	27	Lilley et al. (2001)	aCO2+310	H	L	H	TGT
Trifolium subterraneum	Clover 2	3.8	0.312	27	3.4	0.364	27	Lilley et al. (2001)	aCO2+310	H	L	H	TGT
Phalaris aquatica	Grass 3	2.5	0.364	27	2	0.312	27	Lilley et al. (2001)	aCO2+310	H	NL	G	TGT
Phalaris aquatica	Grass 4	2.7	0.364	27	2.6	0.572	27	Lilley et al. (2001)	aCO2+310	H	NL	G	TGT
Glycine max	Soy 1	5.015	0.098	4	3.987	0.15	4	Rosenthal et al. (2014)	aCO2+200	L	L	H	FACE
Glycine max	Soy 2	4.564	0.089	4	3.663	0.125	4	Rosenthal et al. (2014)	aCO2+200	L	L	H	FACE
Glycine max	Soy 3	4.632	0.102	4	3.675	0.125	4	Rosenthal et al. (2014)	aCO2+200	L	L	H	FACE
Glycine max	Soy 4	4.372	0.148	4	3.55	0.149	4	Rosenthal et al. (2014)	aCO2+200	L	L	H	FACE
Vitis vinifera	Grapes 1	3.12	0.416	3	1.5	0.087	3	Salazar-Parra et al. (2015)	aCO2+300	H	NL	W	GH
Vitis vinifera	Grapes 2	3.19	0.26	3	2.26	0.329	3	Salazar-Parra et al. (2015)	aCO2+300	H	NL	W	GH
Coffea arabica	Coffee 1	2.44	0.2	4	2.25	0.14	4	Ramalho et al. (2018)	aCO2+320	H	NL	W	GC
8 Grasses	Grass 5	0.55	0.933	8	0.5	0.566	8	Johnson et al. (2018)	aCO2+240	L	NL	G	GC
Oryza sativa	Rice 1	2.768	0.407	3	2.543	0.129	3	Li et al. (2017)	aCO2+200	L	NL	G	FACE
Oryza sativa	Rice 2	2.221	0.183	3	2.057	0.129	3	Li et al. (2017)	aCO2+200	L	NL	G	FACE
Oryza sativa	Rice 3	1.282	0.243	3	1.229	0.1	3	Li et al. (2017)	aCO2+200	L	NL	G	FACE
Oryza sativa	Rice 4	3.08	0.142	3	2.986	0.129	3	Li et al. (2017)	aCO2+200	L	NL	G	FACE
Oryza sativa	Rice 5	2.174	0.464	3	2.1	0.257	3	Li et al. (2017)	aCO2+200	L	NL	G	FACE
Oryza sativa	Rice 6	1.457	0.19	3	1.343	0.214	3	Li et al. (2017)	aCO2+200	L	NL	G	FACE
Alliaria petiolata	Must 1	1.777	0.117	6	1.288	0.276	6	Anderson and Cipollini (2013)	aCO2+170	L	NL	H	GC
Alliaria petiolata	Must 2	1.495	0.065	6	1.046	0.117	6	Anderson and Cipollini (2013)	aCO2+170	L	NL	H	GC
Geum vernum	Rose 1	3.319	0.326	6	2.976	0.414	6	Anderson and Cipollini (2013)	aCO2+170	L	NL	H	GC
Geum vernum	Rose 2	2.324	0.313	6	1.774	0.276	6	Anderson and Cipollini (2013)	aCO2+170	L	NL	H	GC
Medicago sativa	Alfa 1	2.04	0.762	12	1.38	0.208	12	Aranjuelo et al. (2005)	aCO2+300	H	L	H	TGT
Medicago sativa	Alfa 2	2.04	0.312	12	1.51	0.208	12	Aranjuelo et al. (2005)	aCO2+300	H	L	H	TGT
Eucalyptus saligna	Euc 1	1.92	0.42	4	1.26	0.16	4	Ayub et al. (2011)	aCO2+240	L	NL	W	GH
Eucalyptus saligna	Euc 2	1	0.08	4	0.76	0.06	4	Ayub et al. (2011)	aCO2+240	L	NL	W	GH
Solanum tuberosum	Pot 1	5.11	0.2	9	4	0.1	9	Cao and Tibbitts (1997)	aCO2+500	H	NL	H	GC
Quercus robur	Oak 1	1.674	0.186	8	1.273	0.107	8	Dury et al. (1998)	twice ambient	H	NL	W	GH
Eucalyptus saligna	Euc 3	2.715	0.806	18	2.257	0.584	18	Ghannoum et al. (2010a)	aCO2+250	L	NL	W	GH
Eucalyptus sideroxylon	Euc 4	2.609	0.627	18	1.907	0.438	18	Ghannoum et al. (2010a)	aCO2+250	L	NL	W	GH
Eucalyptus saligna	Euc 5	3.068	0.391	5	2.595	0.701	5	Ghannoum et al. (2010b)	aCO2+250	L	NL	W	GH
Eucalyptus sideroxylon	Euc 6	4.465	0.338	5	3.85	0.425	5	Ghannoum et al. (2010b)	aCO2+250	L	NL	W	GH
Eucalyptus tereticornis	Euc 7	1.44	0.33	9	1.01	0.24	9	Gherlenda et al. (2015)	aCO2+240	L	NL	W	GH
Eucalyptus robusta	Euc 8	1.25	0.212	7	0.79	0.159	7	Gherlenda et al. (2015)	aCO2+240	L	NL	W	GH
Eucalyptus tereticornis	Euc 9	2.212	0.24	10	1.814	0.455	10	Gherlenda et al. (2016)	aCO2+240	L	NL	W	GH
Pseudotsuga menziesii	Doug 1	0.724	0.074	3	0.67	0.065	3	Hobbie et al. (2001)	aCO2+179	L	NL	W	CTC
Pseudotsuga menziesii	Doug 2	0.881	0.093	3	0.76	0.025	3	Hobbie et al. (2001)	aCO2+179	L	NL	W	CTC
Pseudotsuga menziesii	Doug 3	0.845	0.061	3	0.782	0.028	3	Hobbie et al. (2001)	aCO2+179	L	NL	W	CTC
Pseudotsuga menziesii	Doug 4	1.105	0.045	3	1	0.075	3	Hobbie et al. (2001)	aCO2+179	L	NL	W	CTC
Pseudotsuga menziesii	Doug 5	1.2	0.061	3	1.079	0.062	3	Hobbie et al. (2001)	aCO2+179	L	NL	W	CTC
Pseudotsuga menziesii	Doug 6	0.813	0.053	3	0.717	0.025	3	Hobbie et al. (2001)	aCO2+179	L	NL	W	CTC
Pseudotsuga menziesii	Doug 7	0.898	0.072	3	0.784	0.065	3	Hobbie et al. (2001)	aCO2+179	L	NL	W	CTC
Pseudotsuga menziesii	Doug 8	1.065	0.217	3	0.915	0.137	3	Hobbie et al. (2001)	aCO2+179	L	NL	W	CTC
Pseudotsuga menziesii	Doug 9	0.667	0.066	3	0.604	0.022	3	Hobbie et al. (2001)	aCO2+179	L	NL	W	CTC
Pseudotsuga menziesii	Doug 10	0.881	0.154	3	0.75	0.156	3	Hobbie et al. (2001)	aCO2+179	L	NL	W	CTC
Pseudotsuga menziesii	Doug 11	0.799	0.337	3	0.595	0.062	3	Hobbie et al. (2001)	aCO2+179	L	NL	W	CTC
Pseudotsuga menziesii	Doug 12	0.855	0.085	3	0.652	0.147	3	Hobbie et al. (2001)	aCO2+179	L	NL	W	CTC
Echinium plantagineum	PVB1	1.415	0.196	10	0.92	0.15	10	Johns and Hughes (2002)	aCO2+340	H	NL	H	GC
Lantana camara	LC 1	3.217	0.135	5	1.942	0.11	5	Johns et al. (2003)	aCO2+340	H	NL	W	GC
Zea mays	Corn 1	4.8	0.14	4	4.9	0.6	4	Kim et al. (2007)	aCO2+380	H	NL	G	CTC
Oryza sativa	Rice 7	3.086	0.402	3	3.213	0.065	3	Kim et al. (2011)	aCO2+242	L	NL	G	TGT
Betula pendula	Birch 1	4.392	0.523	4	2.744	0.829	4	Kuokanen et al. (2003)	aCO2+350	H	NL	W	CTC
Betula pendula	Birch 2	4	0.662	4	2.912	0.639	4	Kuokanen et al. (2001)	aCO2+360	H	NL	W	CTC
Betula pendula	Birch 3	2.823	0.211	4	2.313	0.138	4	Lavola et al. (2013)	aCO2+340	H	NL	W	CTC
Betula pendula	Birch 4	2.855	0.275	4	2.322	0.103	4	Lavola et al. (2013)	aCO2+340	H	NL	W	CTC
Oryza sativa	Rice 8	2.135	0.06	3	1.906	0.057	3	Liu et al. (2019)	aCO2+275	L	NL	G	OTC
Oryza sativa	Rice 9	2.714	0.049	3	2.435	0.038	3	Liu et al. (2019)	aCO2+275	L	NL	G	OTC
Oryza sativa	Rice 10	2.161	0.065	3	1.994	0.057	3	Liu et al. (2019)	aCO2+275	L	NL	G	OTC
Oryza sativa	Rice 11	2.799	0.049	3	2.744	0.076	3	Liu et al. (2019)	aCO2+275	L	NL	G	OTC
Oryza sativa	Rice 12	1.589	0.027	3	1.446	0.027	3	Liu et al. (2019)	aCO2+275	L	NL	G	OTC
Oryza sativa	Rice 13	1.805	0.027	3	1.57	0.054	3	Liu et al. (2019)	aCO2+275	L	NL	G	OTC
Oryza sativa	Rice 14	1.604	0.027	3	1.23	0.04	3	Liu et al. (2019)	aCO2+275	L	NL	G	OTC
Oryza sativa	Rice 15	1.782	0.027	3	1.748	0.027	3	Liu et al. (2019)	aCO2+275	L	NL	G	OTC
Eucalyptus tereticornis	Euc 10	1.48	0.212	5	0.948	0.214	5	Murray et al. (2013)	aCO2+250	L	NL	W	GH
Acer rubrum	Maple 1	2.56	0.312	3	1.92	0.087	3	Norby et al. (2000)	aCO2+300	H	NL	W	OTC
Acer saccharum	Maple 2	2.25	0.139	3	1.82	0.156	3	Norby et al. (2000)	aCO2+300	H	NL	W	OTC
Panicum maximum	Grass 6	1.965	0.386	4	2.96	0.205	4	Prado et al. (2016)	aCO2+200	L	NL	G	FACE
Phaseolus vulgaris	Bean 1	4.571	0.248	3	3.689	0.458	3	Prasad et al. (2004)	aCO2+350	H	L	H	CTC
Lolium perenne	Grass 7	3.5	0.08	4	2.6	0.08	4	Soussana et al. (1996)	aCO2+350	H	NL	G	CTC
Brassica oleracea	Broc 1	1.574	0.792	20	0.835	0.447	20	Teawkul and Hwang (2018)	aCO2+500	H	NL	H	GH
Salix myrsinifolia	Willow 1	3.496	0.369	4	2.395	0.313	4	Veteli et al. (2002)	aCO2+350	H	NL	W	CTC
Phalaris aquatica	Grass 8	2.126	0.094	3	1.963	0.085	3	Volder et al. (2015)	aCO2+350	H	NL	G	TGT
Acer rubrum	Maple 3	3.075	0.146	3	2.587	0.153	3	Williams et al. (2000)	aCO2+300	H	NL	W	OTC
Acer saccharum	Maple 4	2.238	0.141	3	1.772	0.165	3	Williams et al. (2000)	aCO2+300	H	NL	W	OTC
Acer rubrum	Maple 5	3.898	0.355	3	2.701	0.246	3	Williams et al (2003)	aCO2+300	H	NL	W	OTC
Acer rubrum	Maple 6	3.307	0.344	3	2.6	0.276	3	Williams et al (2003)	aCO2+300	H	NL	W	OTC
Acer rubrum	Maple 7	2.904	0.261	3	2.6	0.348	3	Williams et al (2003)	aCO2+300	H	NL	W	OTC
Gossypium hirsutum	Cotton 1	1.973	0.135	3	1.745	0.024	3	Zhang et al. (2017)	aCO2+400	H	NL	W	GC
Gossypium hirsutum	Cotton 2	2.61	0.466	3	2.327	0.06	3	Zhang et al. (2017)	aCO2+400	H	NL	W	GC
Gossypium hirsutum	Cotton 3	2.214	0.367	3	1.939	0.24	3	Zhang et al. (2017)	aCO2+400	H	NL	W	GC
Calluna vulgaris	Heather 1	1.61	0.245	6	1.38	0.147	6	Andresen et al. (2019)	aCO2+110	L	NL	W	FACE
Calluna vulgaris	Heather 2	0.78	0.122	6	0.68	0.024	6	Andresen et al. (2019)	aCO2+110	L	NL	W	FACE
Deschampsia flexuosa	Grass 12	1.58	0.392	6	1.3	0.294	6	Andresen et al. (2019)	aCO2+110	L	NL	G	FACE
Calluna vulgaris	Heather 3	1.58	0.171	6	1.75	0.441	6	Andresen et al. (2010)	aCO2+110	L	NL	W	FACE
Deschampsia flexuosa	Grass 13	1.77	0.294	6	1.63	0.245	6	Andresen et al. (2010)	aCO2+110	L	NL	G	FACE
Medicago sativa	Alfa 3	4.2	0.24	4	2.1	0.02	4	Ariz et l. (2015)	aCO2+300	H	L	H	GH
Medicago sativa	Alfa 4	4.8	0.36	4	2.3	0.1	4	Ariz et l. (2015)	aCO2+300	H	L	H	GH
Eucalyptus globulus	Euc 11	3.32	0.173	3	2.85	0.052	3	Crous et al. (2013)	aCO2+240	L	NL	W	CTC
Eucalyptus globulus	Euc 12	2.79	0.71	3	2.39	0.416	3	Crous et al. (2013)	aCO2+240	L	NL	W	CTC
Eucalyptus globulus	Euc 13	1.75	0.346	3	1.39	0.693	3	Crous et al. (2013)	aCO2+240	L	NL	W	CTC
Pinus sylvestris	Pine 1	9.84	1.54	4	8.26	0.42	4	Luomala et al. (2003)	aCO2+340	H	NL	W	CTC
Pinus sylvestris	Pine 2	11.93	1.38	4	9.71	1.5	4	Luomala et al. (2003)	aCO2+340	H	NL	W	CTC
Pinus sylvestris	Pine 3	10.8	0.88	4	8.31	0.88	4	Luomala et al. (2003)	aCO2+340	H	NL	W	CTC
Pinus sylvestris	Pine 4	10.7	1.26	4	7.46	1.04	4	Luomala et al. (2003)	aCO2+340	H	NL	W	CTC
Pinus sylvestris	Pine 5	10.84	1.3	4	9.27	0.7	4	Luomala et al. (2003)	aCO2+340	H	NL	W	CTC
Pinus sylvestris	Pine 6	9.66	0.68	4	9	1.74	4	Luomala et al. (2003)	aCO2+340	H	NL	W	CTC
Pinus sylvestris	Pine 7	9.04	0.8	4	7.95	0.92	4	Luomala et al. (2003)	aCO2+340	H	NL	W	CTC
Pinus sylvestris	Pine 8	11.16	1.78	4	10.13	0.84	4	Luomala et al. (2003)	aCO2+340	H	NL	W	CTC
Brassica juncea	Must 3	2.9	0.23	3	3.95	0.35	3	Seth and Misra (2014)	aCO2+330	H	NL	H	GC
Species mix	Mix 1	1.38	0.045	5	1.17	0.016	5	Mueller et al. (2016)	aCO2+200	L	NL	Mix	FACE
Species mix	Mix 2	1.4	0.022	5	1.07	0.067	5	Mueller et al. (2016)	aCO2+200	L	NL	Mix	FACE
Species mix	Mix 3	0.99	0.067	5	1.01	0.022	5	Mueller et al. (2016)	aCO2+200	L	NL	Mix	FACE
Species mix	Mix 4	1.02	0.067	5	1.03	0.067	5	Mueller et al. (2016)	aCO2+200	L	NL	Mix	FACE
Species mix	Mix 5	1.34	0.112	5	1.11	0.112	5	Mueller et al. (2016)	aCO2+200	L	NL	Mix	FACE
Species mix	Mix 6	1.66	0.134	5	1.41	0.022	5	Mueller et al. (2016)	aCO2+200	L	NL	Mix	FACE
Species mix	Mix 7	1.59	0.291	5	1.19	0.067	5	Mueller et al. (2016)	aCO2+200	L	NL	Mix	FACE

## Sheet: Shoot N temp
Species	Study ID	Control Mean	Control SD	Control n	Response Mean	Response SD	Response n	Reference	eT	Temp class	Functional Group	Growth Form	Technique
Solanum lycopersicum	Tom 1	2.172	0.233	4	2.803	0.151	4	Jayawardena et al. (2017)	aT+7	H	NL	H	GC
Solanum lycopersicum	Tom 2	2.295	0.195	4	2.962	0.408	4	Jayawardena et al. (2017)	aT+7	H	NL	H	GC
Solanum lycopersicum	Tom 3	3.092	0.289	5	3.31	0.241	5	Jayawardena et al. (2021)	aT+5	M	NL	H	GC
Solanum lycopersicum	Tom 4	2.71	0.2	5	3.222	0.179	5	Jayawardena et al. (2021)	aT+5	M	NL	H	GC
Solanum lycopersicum	Tom 5	3.265	0.422	4	3.29	0.219	4	Jayawardena et al. (2021)	aT+5	M	NL	H	GC
Solanum lycopersicum	Tom 6	2.48	0.36	5	3.092	0.179	5	Jayawardena et al. (2021)	aT+5	M	NL	H	GC
Solanum lycopersicum	Tom 7	1.92	0.226	5	2.556	0.192	5	Jayawardena et al. (2021)	aT+5	M	NL	H	GC
Triticum aestivum	SP Wheat 1	4.135	0.346	4	4.095	0.103	4	Jayawardena et al. (2020)	aT+5	M	NL	G	GC
Triticum aestivum	SP Wheat 2	3.71	0.094	5	3.772	0.196	5	Jayawardena et al. (2020)	aT+5	M	NL	G	GC
Cucumis sativus	Cuc1	1.836	0.129	8	2.033	0.116	8	Jayawardena et al. Unpublished	aT+7	H	NL	H	GC
Triticum durum	Wi Wheat 3	2.33	0.933	8	2.36	0.622	8	Jauregui et al. (2015)	aT+4	M	NL	H	TGT
Semiarid grasses	Grass 1	1.39	0.047	5	1.446	0.063	5	Dijkstra et al. (2010)	aT+1.5	L	NL	G	FACE
Semiarid grasses	Grass 2	1.37	0.095	5	1.619	0.112	5	Dijkstra et al. (2010)	aT+1.5	L	NL	G	FACE
Abutilon theophrasti	Vel 1	7.26	0.559	5	7.74	0.514	5	Coleman and Bazzaz (1992)	aT+10	H	NL	H	GC
Abutilon theophrasti	Vel 2	3.92	0.537	5	4.26	0.402	5	Coleman and Bazzaz (1992)	aT+10	H	NL	H	GC
Abutilon theophrasti	Vel 3	2.77	0.738	5	2.48	0.335	5	Coleman and Bazzaz (1992)	aT+10	H	NL	H	GC
Amaranthus retroflexus	Ama 1	7.31	0.38	5	8.22	0.47	5	Coleman and Bazzaz (1992)	aT+10	H	NL	H	GC
Amaranthus retroflexus	Ama 2	4.16	0.805	5	4.86	0.738	5	Coleman and Bazzaz (1992)	aT+10	H	NL	H	GC
Amaranthus retroflexus	Ama 3	2.7	0.268	5	3.24	2.012	5	Coleman and Bazzaz (1992)	aT+10	H	NL	H	GC
Trifolium subterraneum	Clover 1	3.9	0.312	27	3.8	0.312	27	Lilley et al. (2001)	aT+3.4	M	L	H	TGT
Trifolium subterraneum	Clover 2	3.8	0.312	27	3.7	0.468	27	Lilley et al. (2001)	aT+3.5	M	L	H	TGT
Phalaris aquatica	Grass 3	2.5	0.364	27	2.6	0.572	27	Lilley et al. (2001)	aT+3.6	M	NL	G	TGT
Phalaris aquatica	Grass 4	2.7	0.364	27	2.9	0.572	27	Lilley et al. (2001)	aT+3.7	M	NL	G	TGT
Glycine max	Soy 1	5.015	0.098	4	5.287	0.125	4	Rosenthal et al. (2014)	aT+3.5	M	L	H	FACE
Glycine max	Soy 2	4.564	0.089	4	4.463	0.075	4	Rosenthal et al. (2014)	aT+3.5	M	L	H	FACE
Glycine max	Soy 3	4.632	0.102	4	4.487	0.15	4	Rosenthal et al. (2014)	aT+3.5	M	L	H	FACE
Glycine max	Soy 4	4.372	0.148	4	4.3	0.125	4	Rosenthal et al. (2014)	aT+3.5	M	L	H	FACE
Vitis vinifera	Grapes 1	3.12	0.416	3	3.1	0.416	3	Salazar-Parra et al. (2015)	aT+4	M	NL	W	GH
Vitis vinifera	Grapes 2	3.19	0.26	3	3.3	0.139	3	Salazar-Parra et al. (2015)	aT+4	M	NL	W	GH
Coffea arabica	Coffee 1	2.44	0.2	4	2.59	0.3	4	Ramalho et al. (2018)	aT+(5-10)	H	NL	W	GC
Coffea arabica	Coffee 2	2.44	0.2	4	2.68	0.28	4	Ramalho et al. (2018)	aT+(11-15)	H	NL	W	GC
8 Grasses	Grass 5	0.55	0.933	8	0.54	0.085	8	Johnson et al. (2018)	aT+4	M	NL	G	GC
Oryza sativa	Rice 1	2.768	0.407	3	3.143	0.4	3	Li et al. (2017)	aT+0.7	L	NL	G	FACE
Oryza sativa	Rice 2	2.221	0.183	3	2.8	0.3	3	Li et al. (2017)	aT+0.7	L	NL	G	FACE
Oryza sativa	Rice 3	1.282	0.243	3	1.414	0.143	3	Li et al. (2017)	aT+0.7	L	NL	G	FACE
Oryza sativa	Rice 4	3.08	0.142	3	3.014	0.129	3	Li et al. (2017)	aT+0.9	L	NL	G	FACE
Oryza sativa	Rice 5	2.174	0.464	3	2.443	0.386	3	Li et al. (2017)	aT+0.9	L	NL	G	FACE
Oryza sativa	Rice 6	1.457	0.19	3	1.486	0.1	3	Li et al. (2017)	aT+0.9	L	NL	G	FACE
Alliaria petiolata	Must 1	1.777	0.117	6	1.705	0.138	6	Anderson and Cipollini (2013)	aT+3	M	NL	H	GC
Alliaria petiolata	Must 2	1.495	0.065	6	1.709	0.138	6	Anderson and Cipollini (2013)	aT+3	M	NL	H	GC
Geum vernum	Rose 1	3.319	0.326	6	3.176	0.34	6	Anderson and Cipollini (2013)	aT+3	M	NL	H	GC
Geum vernum	Rose 2	2.324	0.313	6	2.135	0.128	6	Anderson and Cipollini (2013)	aT+3	M	NL	H	GC
Medicago sativa	Alfa 1	2.04	0.762	12	2.02	0.208	12	Aranjuelo et al. (2005)	aT+4	M	L	H	TGT
Medicago sativa	Alfa 2	2.04	0.312	12	1.83	0.381	12	Aranjuelo et al. (2005)	aT+4	M	L	H	TGT
Eucalyptus saligna	Euc 1	1.92	0.42	4	1.65	0.16	4	Ayub et al. (2011)	aT+4	M	NL	W	GH
Eucalyptus saligna	Euc 2	1	0.08	4	1.16	0.22	4	Ayub et al. (2011)	aT+4	M	NL	W	GH
Solanum tuberosum	Pot 1	5.11	0.2	9	5.68	0.1	9	Cao and Tibbitts (1997)	aT+4	M	NL	H	GC
Quercus robur	Oak 1	1.674	0.186	8	1.708	0.178	8	Dury et al. (1998)	aT+3	M	NL	W	GH
Eucalyptus saligna	Euc 3	2.715	0.806	18	2.716	0.804	18	Ghannoum et al. (2010a)	aT+4	M	NL	W	GH
Eucalyptus sideroxylon	Euc 4	2.609	0.627	18	2.136	0.414	18	Ghannoum et al. (2010a)	aT+4	M	NL	W	GH
Eucalyptus saligna	Euc 5	3.068	0.391	5	2.89	0.595	5	Ghannoum et al. (2010b)	aT+4	M	NL	W	GH
Eucalyptus sideroxylon	Euc 6	4.465	0.338	5	4.068	0.51	5	Ghannoum et al. (2010b)	aT+4	M	NL	W	GH
Eucalyptus tereticornis	Euc 7	1.44	0.33	9	1.65	0.24	9	Gherlenda et al. (2015)	aT+4	M	NL	W	GH
Eucalyptus robusta	Euc 8	1.25	0.212	7	1.53	0.212	7	Gherlenda et al. (2015)	aT+4	M	NL	W	GH
Eucalyptus tereticornis	Euc 9	2.212	0.24	10	2.657	0.308	10	Gherlenda et al. (2016)	aT+4	M	NL	W	GH
Pseudotsuga menziesii	Doug 1	0.724	0.074	3	0.743	0.05	3	Hobbie et al. (2001)	aT+3.5	M	NL	W	CTC
Pseudotsuga menziesii	Doug 2	0.881	0.093	3	0.855	0.039	3	Hobbie et al. (2001)	aT+3.5	M	NL	W	CTC
Pseudotsuga menziesii	Doug 3	0.845	0.061	3	0.95	0.028	3	Hobbie et al. (2001)	aT+3.5	M	NL	W	CTC
Pseudotsuga menziesii	Doug 4	1.105	0.045	3	1.254	0.056	3	Hobbie et al. (2001)	aT+3.5	M	NL	W	CTC
Pseudotsuga menziesii	Doug 5	1.2	0.061	3	1.397	0.043	3	Hobbie et al. (2001)	aT+3.5	M	NL	W	CTC
Pseudotsuga menziesii	Doug 6	0.813	0.053	3	0.881	0.03	3	Hobbie et al. (2001)	aT+3.5	M	NL	W	CTC
Pseudotsuga menziesii	Doug 7	0.898	0.072	3	0.999	0.041	3	Hobbie et al. (2001)	aT+3.5	M	NL	W	CTC
Pseudotsuga menziesii	Doug 8	1.065	0.217	3	1.268	0.026	3	Hobbie et al. (2001)	aT+3.5	M	NL	W	CTC
Pseudotsuga menziesii	Doug 9	0.667	0.066	3	0.829	0.022	3	Hobbie et al. (2001)	aT+3.5	M	NL	W	CTC
Pseudotsuga menziesii	Doug 10	0.881	0.154	3	0.999	0.056	3	Hobbie et al. (2001)	aT+3.5	M	NL	W	CTC
Pseudotsuga menziesii	Doug 11	0.799	0.337	3	0.97	0.03	3	Hobbie et al. (2001)	aT+3.5	M	NL	W	CTC
Pseudotsuga menziesii	Doug 12	0.855	0.085	3	1.09	0.045	3	Hobbie et al. (2001)	aT+3.5	M	NL	W	CTC
Echinium plantagineum	PVB1	1.415	0.196	10	1.22	0.221	10	Johns and Hughes (2002)	aT+3	M	NL	H	GC
Lantana camara	LC 1	3.217	0.135	5	3.012	0.247	5	Johns et al. (2003)	aT+3	M	NL	W	GC
Zea mays	Corn 1	4.8	0.14	4	3.5	0.26	4	Kim et al. (2007)	aT+12	H	NL	G	CTC
Zea mays	Corn 2	4.8	0.14	4	3.5	0.02	4	Kim et al. (2007)	aT+19	H	NL	G	CTC
Oryza sativa	Rice 7	3.086	0.402	3	4.317	0.045	3	Kim et al. (2011)	aT+2.1	M	NL	G	TGT
Betula pendula	Birch 1	4.392	0.523	4	4.28	0.146	4	Kuokanen et al. (2003)	aT+3	M	NL	W	CTC
Betula pendula	Birch 2	4	0.662	4	4.166	0.246	4	Kuokanen et al. (2001)	aT+2	M	NL	W	CTC
Betula pendula	Birch 3	2.823	0.211	4	2.735	0.224	4	Lavola et al. (2013)	aT+2.5	M	NL	W	CTC
Betula pendula	Birch 4	2.855	0.275	4	3.001	0.241	4	Lavola et al. (2013)	aT+2.5	M	NL	W	CTC
Oryza sativa	Rice 8	2.135	0.06	3	2.16	0.038	3	Liu et al. (2019)	aT+0.6	L	NL	G	OTC
Oryza sativa	Rice 9	2.714	0.049	3	2.645	0.057	3	Liu et al. (2019)	aT+0.6	L	NL	G	OTC
Oryza sativa	Rice 10	2.161	0.065	3	2.413	0.038	3	Liu et al. (2019)	aT+0.6	L	NL	G	OTC
Oryza sativa	Rice 11	2.799	0.049	3	3.041	0.038	3	Liu et al. (2019)	aT+0.6	L	NL	G	OTC
Oryza sativa	Rice 12	1.589	0.027	3	1.717	0.054	3	Liu et al. (2019)	aT+0.6	L	NL	G	OTC
Oryza sativa	Rice 13	1.805	0.027	3	1.771	0.027	3	Liu et al. (2019)	aT+0.6	L	NL	G	OTC
Oryza sativa	Rice 14	1.604	0.027	3	1.849	0.027	3	Liu et al. (2019)	aT+0.6	L	NL	G	OTC
Oryza sativa	Rice 15	1.782	0.027	3	1.949	0.027	3	Liu et al. (2019)	aT+0.6	L	NL	G	OTC
Eucalyptus tereticornis	Euc 10	1.48	0.212	5	1.112	0.295	5	Murray et al. (2013)	aT+4	M	NL	W	GH
Acer rubrum	Maple 1	2.56	0.312	3	2.07	0.121	3	Norby et al. (2000)	aT+4	M	NL	W	OTC
Acer saccharum	Maple 2	2.25	0.139	3	2.12	0.052	3	Norby et al. (2000)	aT+4	M	NL	W	OTC
Panicum maximum	Grass 6	1.965	0.386	4	2.659	0.114	4	Prado et al. (2016)	aT+2	M	NL	G	FACE
Phaseolus vulgaris	Bean 2	4.571	0.248	3	4.467	0.539	3	Prasad et al. (2004)	aT+6	H	L	H	CTC
Phaseolus vulgaris	Bean 4	4.571	0.248	3	4.809	0.539	3	Prasad et al. (2004)	aT+12	H	L	H	CTC
Brassica oleracea	Broc 1	1.574	0.792	20	1.978	0.492	20	Teawkul and Hwang (2018)	aT+6	H	NL	H	GH
Salix myrsinifolia	Willow 1	3.496	0.369	4	3.466	0.265	4	Veteli et al. (2002)	aT+2	M	NL	W	CTC
Phalaris aquatica	Grass 8	2.126	0.094	3	2.357	0.085	3	Volder et al. (2015)	aT+2.2	M	NL	G	TGT
Phalaris aquatica	Grass 9	2.126	0.094	3	2.299	0.085	3	Volder et al. (2015)	aT+3	M	NL	G	TGT
Acer rubrum	Maple 3	3.075	0.146	3	3.092	0.298	3	Williams et al. (2000)	aT+3.5	M	NL	W	OTC
Acer saccharum	Maple 4	2.238	0.141	3	2.322	0.275	3	Williams et al. (2000)	aT+3.5	M	NL	W	OTC
Acer rubrum	Maple 5	3.898	0.355	3	3.901	0.348	3	Williams et al (2003)	aT+3.5	M	NL	W	OTC
Acer rubrum	Maple 6	3.307	0.344	3	3.103	0.358	3	Williams et al (2003)	aT+3.5	M	NL	W	OTC
Acer rubrum	Maple 7	2.904	0.261	3	2.6	0.174	3	Williams et al (2003)	aT+3.5	M	NL	W	OTC
Gossypium hirsutum	Cotton 1	1.973	0.135	3	3.248	0.264	3	Zhang et al. (2017)	aT+7	H	NL	W	GC
Gossypium hirsutum	Cotton 2	2.61	0.466	3	2.112	0.36	3	Zhang et al. (2017)	aT+7	H	NL	W	GC
Gossypium hirsutum	Cotton 3	2.214	0.367	3	1.669	0.216	3	Zhang et al. (2017)	aT+7	H	NL	W	GC
Calluna vulgaris	Heather 1	1.61	0.245	6	1.67	0.22	6	Andresen et al. (2009)	aT+1	L	NL	W	FACE
Calluna vulgaris	Heather 2	0.78	0.122	6	0.78	0.245	6	Andresen et al. (2009)	aT+1	L	NL	W	FACE
Deschampsia flexuosa	Grass 12	1.58	0.392	6	1.46	0.318	6	Andresen et al. (2009)	aT+1	L	NL	G	FACE
Calluna vulgaris	Heather 3	1.58	0.171	6	1.85	0.294	6	Andresen et al. (2010)	aT+1	L	NL	W	FACE
Deschampsia flexuosa	Grass 13	1.77	0.294	6	1.72	0.49	6	Andresen et al. (2010)	aT+1	L	NL	G	FACE
Medicago sativa	Alfa 3	4.2	0.24	4	4.8	0.06	4	Ariz et l. (2015)	aT+4	M	L	H	GH
Medicago sativa	Alfa 4	4.8	0.36	4	4.6	0.04	4	Ariz et l. (2015)	aT+4	M	L	H	GH
Eucalyptus globulus	Euc 11	3.32	0.173	3	3.01	0.087	3	Crous et al. (2013)	aT+3	M	NL	W	CTC
Eucalyptus globulus	Euc 12	2.79	0.71	3	2.67	0.087	3	Crous et al. (2013)	aT+3	M	NL	W	CTC
Eucalyptus globulus	Euc 13	1.75	0.346	3	2.66	0.606	3	Crous et al. (2013)	aT+3	M	NL	W	CTC
Pinus sylvestris	Pine 1	9.84	1.54	4	10.24	1.38	4	Luomala et al. (2003)	aT+2-6	-	NL	W	CTC
Pinus sylvestris	Pine 2	11.93	1.38	4	12.4	1.82	4	Luomala et al. (2003)	aT+2-6	-	NL	W	CTC
Pinus sylvestris	Pine 3	10.8	0.88	4	10.07	0.88	4	Luomala et al. (2003)	aT+2-6	-	NL	W	CTC
Pinus sylvestris	Pine 4	10.7	1.26	4	8.49	1.06	4	Luomala et al. (2003)	aT+2-6	-	NL	W	CTC
Pinus sylvestris	Pine 5	10.84	1.3	4	9.69	1.72	4	Luomala et al. (2003)	aT+2-6	-	NL	W	CTC
Pinus sylvestris	Pine 6	9.66	0.68	4	10.13	0.26	4	Luomala et al. (2003)	aT+2-6	-	NL	W	CTC
Pinus sylvestris	Pine 7	9.04	0.8	4	9.72	0.72	4	Luomala et al. (2003)	aT+2-6	-	NL	W	CTC
Pinus sylvestris	Pine 8	11.16	1.78	4	12.24	1.74	4	Luomala et al. (2003)	aT+2-6	-	NL	W	CTC
Eucalyptus globulus	Euc 14	1.58	0.329	3	2.47	0.606	3	Sharwood et al. (2017)	aT+3	M	NL	W	OTC
Eucalyptus globulus	Euc 15	1.74	0.433	3	2.22	0.329	3	Sharwood et al. (2017)	aT+3	M	NL	W	OTC
Species mix	Mix 1	1.38	0.045	5	1.45	0.045	5	Mueller et al. (2016)	aT+1.5	L	NL	Mix	FACE
Species mix	Mix 2	1.4	0.022	5	1.64	0.134	5	Mueller et al. (2016)	aT+1.5	L	NL	Mix	FACE
Species mix	Mix 3	0.99	0.067	5	1.05	0.157	5	Mueller et al. (2016)	aT+1.5	L	NL	Mix	FACE
Species mix	Mix 4	1.02	0.067	5	1.09	0.157	5	Mueller et al. (2016)	aT+1.5	L	NL	Mix	FACE
Species mix	Mix 5	1.34	0.112	5	1.33	0.179	5	Mueller et al. (2016)	aT+1.5	L	NL	Mix	FACE
Species mix	Mix 6	1.66	0.134	5	1.71	0.089	5	Mueller et al. (2016)	aT+1.5	L	NL	Mix	FACE
Species mix	Mix 7	1.59	0.291	5	1.59	0.112	5	Mueller et al. (2016)	aT+1.5	L	NL	Mix	FACE

## Sheet: Shoot N CO2 by temp
Species	Study ID	Control Mean	Control SD	Control n	Response Mean	Response SD	Response n	Reference	eCO2	CO2 class	eT	Temp Class	Functional Group	Growth Form	Technique
Solanum lycopersicum	Tom 1	2.172	0.233	4	2.107	0.201	4	Jayawardena et al. (2017)	aCO2+300	H	aT+7	H	NL	H	GC
Solanum lycopersicum	Tom 2	2.295	0.195	4	2.64	0.076	4	Jayawardena et al. (2017)	aCO2+300	H	aT+7	H	NL	H	GC
Solanum lycopersicum	Tom 3	3.092	0.289	5	2.588	0.156	5	Jayawardena et al. (2021)	aCO2+300	H	aT+5	M	NL	H	GC
Solanum lycopersicum	Tom 4	2.71	0.2	5	2.254	0.157	5	Jayawardena et al. (2021)	aCO2+300	H	aT+5	M	NL	H	GC
Solanum lycopersicum	Tom 5	3.265	0.422	4	2.312	0.127	4	Jayawardena et al. (2021)	aCO2+300	H	aT+5	M	NL	H	GC
Solanum lycopersicum	Tom 6	2.48	0.36	5	2.546	0.28	5	Jayawardena et al. (2021)	aCO2+300	H	aT+5	M	NL	H	GC
Solanum lycopersicum	Tom 7	1.92	0.226	5	2.222	0.237	5	Jayawardena et al. (2021)	aCO2+300	H	aT+5	M	NL	H	GC
Triticum aestivum	SP Wheat 1	4.135	0.346	4	3.375	0.358	4	Jayawardena et al. (2020)	aCO2+300	H	aT+5	M	NL	G	GC
Triticum aestivum	SP Wheat 2	3.71	0.094	5	2.878	0.233	5	Jayawardena et al. (2020)	aCO2+300	H	aT+5	M	NL	G	GC
Cucumis sativus	Cuc1	1.836	0.129	8	1.459	0.18	8	Jayawardena et al. Unpublished	aCO2+300	H	aT+7	H	NL	H	GC
Triticum durum	Wi Wheat 3	2.33	0.933	8	1.59	0.962	8	Jauregui et al. (2015)	aCO2+300	H	aT+4	M	NL	H	TGT
Semiarid grasses	Grass 1	1.39	0.047	5	1.16	0.028	5	Dijkstra et al. (2010)	aCO2+200	L	aT+1.5	L	NL	G	FACE
Semiarid grasses	Grass 2	1.37	0.095	5	1.24	0.125	5	Dijkstra et al. (2010)	aCO2+200	L	aT+1.5	L	NL	G	FACE
Abutilon theophrasti	Vel 1	7.26	0.559	5	6.65	0.402	5	Coleman and Bazzaz (1992)	aCO2+300	H	aT+10	H	NL	H	GC
Abutilon theophrasti	Vel 2	3.92	0.537	5	3.09	0.738	5	Coleman and Bazzaz (1992)	aCO2+300	H	aT+10	H	NL	H	GC
Abutilon theophrasti	Vel 3	2.77	0.738	5	2.03	0.671	5	Coleman and Bazzaz (1992)	aCO2+300	H	aT+10	H	NL	H	GC
Amaranthus retroflexus	Ama 1	7.31	0.38	5	8.03	0.402	5	Coleman and Bazzaz (1992)	aCO2+300	H	aT+10	H	NL	H	GC
Amaranthus retroflexus	Ama 2	4.16	0.805	5	4.56	0.738	5	Coleman and Bazzaz (1992)	aCO2+300	H	aT+10	H	NL	H	GC
Amaranthus retroflexus	Ama 3	2.7	0.268	5	3.11	0.224	5	Coleman and Bazzaz (1992)	aCO2+300	H	aT+10	H	NL	H	GC
Trifolium subterraneum	Clover 1	3.9	0.312	27	3.3	0.416	27	Lilley et al. (2001)	aCO2+310	H	aT+3.4	M	L	H	TGT
Trifolium subterraneum	Clover 2	3.8	0.312	27	3.3	0.364	27	Lilley et al. (2001)	aCO2+310	H	aT+3.5	M	L	H	TGT
Phalaris aquatica	Grass 3	2.5	0.364	27	2	0.312	27	Lilley et al. (2001)	aCO2+310	H	aT+3.6	M	NL	G	TGT
Phalaris aquatica	Grass 4	2.7	0.364	27	2.3	0.416	27	Lilley et al. (2001)	aCO2+310	H	aT+3.7	M	NL	G	TGT
Glycine max	Soy 1	5.015	0.098	4	4.319	0.113	4	Rosenthal et al. (2014)	aCO2+200	L	aT+3.5	M	L	H	FACE
Glycine max	Soy 2	4.564	0.089	4	3.722	0.089	4	Rosenthal et al. (2014)	aCO2+200	L	aT+3.5	M	L	H	FACE
Glycine max	Soy 3	4.632	0.102	4	3.877	0.118	4	Rosenthal et al. (2014)	aCO2+200	L	aT+3.5	M	L	H	FACE
Glycine max	Soy 4	4.372	0.148	4	3.707	0.133	4	Rosenthal et al. (2014)	aCO2+200	L	aT+3.5	M	L	H	FACE
Vitis vinifera	Grapes 1	3.12	0.416	3	1.94	0.346	3	Salazar-Parra et al. (2015)	aCO2+300	H	aT+4	M	NL	W	GH
Vitis vinifera	Grapes 2	3.19	0.26	3	2.35	0.052	3	Salazar-Parra et al. (2015)	aCO2+300	H	aT+4	M	NL	W	GH
Coffea arabica	Coffee 1	2.44	0.2	4	2.31	0.08	4	Ramalho et al. (2018)	aCO2+320	H	aT+(5-10)	H	NL	W	GC
Coffea arabica	Coffee 2	2.44	0.2	4	2.42	0.12	4	Ramalho et al. (2018)	aCO2+320	H	aT+(11-15)	H	NL	W	GC
8 Grasses	Grass 5	0.55	0.933	8	0.52	0.085	8	Johnson et al. (2018)	aCO2+240	L	aT+4	M	NL	G	GC
Oryza sativa	Rice 1	2.768	0.407	3	2.573	0.115	3	Li et al. (2017)	aCO2+200	L	aT+0.7	L	NL	G	FACE
Oryza sativa	Rice 2	2.221	0.183	3	2.046	0.249	3	Li et al. (2017)	aCO2+200	L	aT+0.7	L	NL	G	FACE
Oryza sativa	Rice 3	1.282	0.243	3	1.262	0.196	3	Li et al. (2017)	aCO2+200	L	aT+0.7	L	NL	G	FACE
Oryza sativa	Rice 4	3.08	0.142	3	2.991	0.224	3	Li et al. (2017)	aCO2+200	L	aT+0.9	L	NL	G	FACE
Oryza sativa	Rice 5	2.174	0.464	3	2.39	0.133	3	Li et al. (2017)	aCO2+200	L	aT+0.9	L	NL	G	FACE
Oryza sativa	Rice 6	1.457	0.19	3	1.322	0.117	3	Li et al. (2017)	aCO2+200	L	aT+0.9	L	NL	G	FACE
Alliaria petiolata	Must 1	1.777	0.117	6	0.867	0.117	6	Anderson and Cipollini (2013)	aCO2+170	L	aT+3	M	NL	H	GC
Alliaria petiolata	Must 2	1.495	0.065	6	1.128	0.065	6	Anderson and Cipollini (2013)	aCO2+170	L	aT+3	M	NL	H	GC
Geum vernum	Rose 1	3.319	0.326	6	2.133	0.156	6	Anderson and Cipollini (2013)	aCO2+170	L	aT+3	M	NL	H	GC
Geum vernum	Rose 2	2.324	0.313	6	1.601	0.195	6	Anderson and Cipollini (2013)	aCO2+170	L	aT+3	M	NL	H	GC
Medicago sativa	Alfa 1	2.04	0.762	12	1.79	0.139	12	Aranjuelo et al. (2005)	aCO2+300	H	aT+4	M	L	H	TGT
Medicago sativa	Alfa 2	2.04	0.312	12	1.66	0.52	12	Aranjuelo et al. (2005)	aCO2+300	H	aT+4	M	L	H	TGT
Eucalyptus saligna	Euc 1	1.92	0.42	4	1.38	0.24	4	Ayub et al. (2011)	aCO2+240	L	aT+4	M	NL	W	GH
Eucalyptus saligna	Euc 2	1	0.08	4	1.21	0.3	4	Ayub et al. (2011)	aCO2+240	L	aT+4	M	NL	W	GH
Solanum tuberosum	Pot 1	5.11	0.2	9	5.05	0.1	9	Cao and Tibbitts (1997)	aCO2+500	H	aT+4	M	NL	H	GC
Quercus robur	Oak 1	1.674	0.186	8	1.263	0.07	8	Dury et al. (1998)	twice ambient	H	aT+3	M	NL	W	GH
Eucalyptus saligna	Euc 3	2.715	0.806	18	1.92	0.537	18	Ghannoum et al. (2010a)	aCO2+250	L	aT+4	M	NL	W	GH
Eucalyptus sideroxylon	Euc 4	2.609	0.627	18	1.61	0.895	18	Ghannoum et al. (2010a)	aCO2+250	L	aT+4	M	NL	W	GH
Eucalyptus saligna	Euc 5	3.068	0.391	5	1.881	0.312	5	Ghannoum et al. (2010b)	aCO2+250	L	aT+4	M	NL	W	GH
Eucalyptus sideroxylon	Euc 6	4.465	0.338	5	3.475	0.39	5	Ghannoum et al. (2010b)	aCO2+250	L	aT+4	M	NL	W	GH
Eucalyptus tereticornis	Euc 7	1.44	0.33	9	1.15	0.24	9	Gherlenda et al. (2015)	aCO2+240	L	aT+4	M	NL	W	GH
Eucalyptus robusta	Euc 8	1.25	0.212	7	0.85	0.132	7	Gherlenda et al. (2015)	aCO2+240	L	aT+4	M	NL	W	GH
Eucalyptus tereticornis	Euc 9	2.212	0.24	10	1.832	0.18	10	Gherlenda et al. (2016)	aCO2+240	L	aT+4	M	NL	W	GH
Pseudotsuga menziesii	Doug 1	0.724	0.074	3	0.668	0.033	3	Hobbie et al. (2001)	aCO2+179	L	aT+3.5	M	NL	W	CTC
Pseudotsuga menziesii	Doug 2	0.881	0.093	3	0.774	0.043	3	Hobbie et al. (2001)	aCO2+179	L	aT+3.5	M	NL	W	CTC
Pseudotsuga menziesii	Doug 3	0.845	0.061	3	0.856	0.061	3	Hobbie et al. (2001)	aCO2+179	L	aT+3.5	M	NL	W	CTC
Pseudotsuga menziesii	Doug 4	1.105	0.045	3	1.168	0.033	3	Hobbie et al. (2001)	aCO2+179	L	aT+3.5	M	NL	W	CTC
Pseudotsuga menziesii	Doug 5	1.2	0.061	3	1.219	0.061	3	Hobbie et al. (2001)	aCO2+179	L	aT+3.5	M	NL	W	CTC
Pseudotsuga menziesii	Doug 6	0.813	0.053	3	0.807	0.059	3	Hobbie et al. (2001)	aCO2+179	L	aT+3.5	M	NL	W	CTC
Pseudotsuga menziesii	Doug 7	0.898	0.072	3	0.888	0.063	3	Hobbie et al. (2001)	aCO2+179	L	aT+3.5	M	NL	W	CTC
Pseudotsuga menziesii	Doug 8	1.065	0.217	3	1.014	0.15	3	Hobbie et al. (2001)	aCO2+179	L	aT+3.5	M	NL	W	CTC
Pseudotsuga menziesii	Doug 9	0.667	0.066	3	0.728	0.054	3	Hobbie et al. (2001)	aCO2+179	L	aT+3.5	M	NL	W	CTC
Pseudotsuga menziesii	Doug 10	0.881	0.154	3	0.834	0.128	3	Hobbie et al. (2001)	aCO2+179	L	aT+3.5	M	NL	W	CTC
Pseudotsuga menziesii	Doug 11	0.799	0.337	3	0.753	0.039	3	Hobbie et al. (2001)	aCO2+179	L	aT+3.5	M	NL	W	CTC
Pseudotsuga menziesii	Doug 12	0.855	0.085	3	0.926	0.08	3	Hobbie et al. (2001)	aCO2+179	L	aT+3.5	M	NL	W	CTC
Echinium plantagineum	PVB1	1.415	0.196	10	0.939	0.182	10	Johns and Hughes (2002)	aCO2+340	H	aT+3	M	NL	H	GC
Lantana camara	LC 1	3.217	0.135	5	1.785	0.093	5	Johns et al. (2003)	aCO2+340	H	aT+3	M	NL	W	GC
Zea mays	Corn 1	4.8	0.14	4	3.9	0.24	4	Kim et al. (2007)	aCO2+380	H	aT+12	H	NL	G	CTC
Zea mays	Corn 2	4.8	0.14	4	3.5	0.06	4	Kim et al. (2007)	aCO2+380	H	aT+19	H	NL	G	CTC
Oryza sativa	Rice 7	3.086	0.402	3	2.379	0.425	3	Kim et al. (2011)	aCO2+242	L	aT+2.1	M	NL	G	TGT
Betula pendula	Birch 1	4.392	0.523	4	2.426	1.12	4	Kuokanen et al. (2003)	aCO2+350	H	aT+3	M	NL	W	CTC
Betula pendula	Birch 2	4	0.662	4	3.293	0.782	4	Kuokanen et al. (2001)	aCO2+360	H	aT+2	M	NL	W	CTC
Betula pendula	Birch 3	2.823	0.211	4	2.643	0.211	4	Lavola et al. (2013)	aCO2+340	H	aT+2.5	M	NL	W	CTC
Betula pendula	Birch 4	2.855	0.275	4	2.792	0.127	4	Lavola et al. (2013)	aCO2+340	H	aT+2.5	M	NL	W	CTC
Oryza sativa	Rice 8	2.135	0.06	3	2.02	0.049	3	Liu et al. (2019)	aCO2+275	L	aT+0.6	L	NL	G	OTC
Oryza sativa	Rice 9	2.714	0.049	3	2.536	0.114	3	Liu et al. (2019)	aCO2+275	L	aT+0.6	L	NL	G	OTC
Oryza sativa	Rice 10	2.161	0.065	3	2.33	0.049	3	Liu et al. (2019)	aCO2+275	L	aT+0.6	L	NL	G	OTC
Oryza sativa	Rice 11	2.799	0.049	3	3.052	0.049	3	Liu et al. (2019)	aCO2+275	L	aT+0.6	L	NL	G	OTC
Oryza sativa	Rice 12	1.589	0.027	3	1.62	0.04	3	Liu et al. (2019)	aCO2+275	L	aT+0.6	L	NL	G	OTC
Oryza sativa	Rice 13	1.805	0.027	3	1.72	0.013	3	Liu et al. (2019)	aCO2+275	L	aT+0.6	L	NL	G	OTC
Oryza sativa	Rice 14	1.604	0.027	3	1.697	0.04	3	Liu et al. (2019)	aCO2+275	L	aT+0.6	L	NL	G	OTC
Oryza sativa	Rice 15	1.782	0.027	3	1.952	0.027	3	Liu et al. (2019)	aCO2+275	L	aT+0.6	L	NL	G	OTC
Eucalyptus tereticornis	Euc 10	1.48	0.212	5	0.994	0.308	5	Murray et al. (2013)	aCO2+250	L	aT+4	M	NL	W	GH
Acer rubrum	Maple 1	2.56	0.312	3	2	0.052	3	Norby et al. (2000)	aCO2+300	H	aT+4	M	NL	W	OTC
Acer saccharum	Maple 2	2.25	0.139	3	2.03	0.139	3	Norby et al. (2000)	aCO2+300	H	aT+4	M	NL	W	OTC
Panicum maximum	Grass 6	1.965	0.386	4	1.997	1.606	4	Prado et al. (2016)	aCO2+200	L	aT+2	M	NL	G	FACE
Phaseolus vulgaris	Bean 1	4.571	0.248	3	3.222	0.11	3	Prasad et al. (2004)	aCO2+350	H	aT+3	M	L	H	CTC
Phaseolus vulgaris	Bean 2	4.571	0.248	3	2.952	0.577	3	Prasad et al. (2004)	aCO2+350	H	aT+6	H	L	H	CTC
Phaseolus vulgaris	Bean 3	4.571	0.248	3	3.095	0.522	3	Prasad et al. (2004)	aCO2+350	H	aT+9	H	L	H	CTC
Phaseolus vulgaris	Bean 4	4.571	0.248	3	3.984	0.577	3	Prasad et al. (2004)	aCO2+350	H	aT+12	H	L	H	CTC
Lolium perenne	Grass 7	3.5	0.08	4	3.4	0.08	4	Soussana et al. (1996)	aCO2+350	H	aT+3	M	NL	G	CTC
Brassica oleracea	Broc 1	1.574	0.792	20	1.094	0.984	20	Teawkul and Hwang (2018)	aCO2+500	H	aT+6	H	NL	H	GH
Salix myrsinifolia	Willow 1	3.496	0.369	4	2.67	0.251	4	Veteli et al. (2002)	aCO2+350	H	aT+2	M	NL	W	CTC
Phalaris aquatica	Grass 8	2.126	0.094	3	1.862	0.087	3	Volder et al. (2015)	aCO2+350	H	aT+2.2	M	NL	G	TGT
Phalaris aquatica	Grass 9	2.126	0.094	3	1.9	0.087	3	Volder et al. (2015)	aCO2+350	H	aT+3	M	NL	G	TGT
Acer rubrum	Maple 3	3.075	0.146	3	2.727	0.146	3	Williams et al. (2000)	aCO2+300	H	aT+3.5	M	NL	W	OTC
Acer saccharum	Maple 4	2.238	0.141	3	1.984	0.273	3	Williams et al. (2000)	aCO2+300	H	aT+3.5	M	NL	W	OTC
Acer rubrum	Maple 5	3.898	0.355	3	3.404	0.334	3	Williams et al (2003)	aCO2+300	H	aT+3.5	M	NL	W	OTC
Acer rubrum	Maple 6	3.307	0.344	3	2.398	0.271	3	Williams et al (2003)	aCO2+300	H	aT+3.5	M	NL	W	OTC
Acer rubrum	Maple 7	2.904	0.261	3	2.398	0.188	3	Williams et al (2003)	aCO2+300	H	aT+3.5	M	NL	W	OTC
Gossypium hirsutum	Cotton 1	1.973	0.135	3	1.619	0.294	3	Zhang et al. (2017)	aCO2+400	H	aT+7	H	NL	W	GC
Gossypium hirsutum	Cotton 2	2.61	0.466	3	1.676	0.649	3	Zhang et al. (2017)	aCO2+400	H	aT+7	H	NL	W	GC
Gossypium hirsutum	Cotton 3	2.214	0.367	3	1.308	0.429	3	Zhang et al. (2017)	aCO2+400	H	aT+7	H	NL	W	GC
Lolium perenne	Grass 10	1.33	0.12	4	1.08	0.08	4	Zavalloni et al. (2012)	aCO2+245	L	aT+3	M	NL	G	CTC
Plantago lanceolata	Ribwort 1	1.56	0.22	4	1.08	0.12	4	Zavalloni et al. (2012)	aCO2+245	L	aT+3	M	NL	H	CTC
Rumex acetosa	Sorrel 1	2.43	0.58	4	1.4	0.4	4	Zavalloni et al. (2012)	aCO2+245	L	aT+3	M	NL	H	CTC
Poa pratensis	Grass 11	1.28	0.24	4	1.16	0.16	4	Zavalloni et al. (2012)	aCO2+245	L	aT+3	M	NL	G	CTC
Lotus corniculatus	BF 1	2.56	0.16	4	2.45	0.16	4	Zavalloni et al. (2012)	aCO2+245	L	aT+3	M	L	H	CTC
Medicago lupulina	Clover 3	3.22	0.34	4	2.41	0.82	4	Zavalloni et al. (2012)	aCO2+245	L	aT+3	M	L	H	CTC
Calluna vulgaris	Heather 1	1.61	0.245	6	1.44	0.294	6	Andresen et al. (2019)	aCO2+110	L	aT+1	L	NL	W	FACE
Calluna vulgaris	Heather 2	0.78	0.122	6	0.72	0.147	6	Andresen et al. (2019)	aCO2+110	L	aT+1	L	NL	W	FACE
Deschampsia flexuosa	Grass 12	1.58	0.392	6	1.44	0.147	6	Andresen et al. (2019)	aCO2+110	L	aT+1	L	NL	G	FACE
Calluna vulgaris	Heather 3	1.58	0.171	6	1.76	0.171	6	Andresen et al. (2010)	aCO2+110	L	aT+1	L	NL	W	FACE
Deschampsia flexuosa	Grass 13	1.77	0.294	6	1.93	0.22	6	Andresen et al. (2010)	aCO2+110	L	aT+1	L	NL	G	FACE
Medicago sativa	Alfa 3	4.2	0.24	4	2.6	0.02	4	Ariz et l. (2015)	aCO2+300	H	aT+4	M	L	H	GH
Medicago sativa	Alfa 4	4.8	0.36	4	2.5	0.14	4	Ariz et l. (2015)	aCO2+300	H	aT+4	M	L	H	GH
Eucalyptus globulus	Euc 11	3.32	0.173	3	2.37	0.398	3	Crous et al. (2013)	aCO2+240	L	aT+3	M	NL	W	CTC
Eucalyptus globulus	Euc 12	2.79	0.71	3	2.73	0.035	3	Crous et al. (2013)	aCO2+240	L	aT+3	M	NL	W	CTC
Eucalyptus globulus	Euc 13	1.75	0.346	3	2.37	1.767	3	Crous et al. (2013)	aCO2+240	L	aT+3	M	NL	W	CTC
Pinus sylvestris	Pine 1	9.84	1.54	4	10.68	0.76	4	Luomala et al. (2003)	aCO2+340	H	aT+2-6	-	NL	W	CTC
Pinus sylvestris	Pine 2	11.93	1.38	4	12.76	1.12	4	Luomala et al. (2003)	aCO2+340	H	aT+2-6	-	NL	W	CTC
Pinus sylvestris	Pine 3	10.8	0.88	4	9.52	0.5	4	Luomala et al. (2003)	aCO2+340	H	aT+2-6	-	NL	W	CTC
Pinus sylvestris	Pine 4	10.7	1.26	4	7.78	0.44	4	Luomala et al. (2003)	aCO2+340	H	aT+2-6	-	NL	W	CTC
Pinus sylvestris	Pine 5	10.84	1.3	4	10.34	1.26	4	Luomala et al. (2003)	aCO2+340	H	aT+2-6	-	NL	W	CTC
Pinus sylvestris	Pine 6	9.66	0.68	4	8.53	0.48	4	Luomala et al. (2003)	aCO2+340	H	aT+2-6	-	NL	W	CTC
Pinus sylvestris	Pine 7	9.04	0.8	4	8.77	1.86	4	Luomala et al. (2003)	aCO2+340	H	aT+2-6	-	NL	W	CTC
Pinus sylvestris	Pine 8	11.16	1.78	4	11.31	0.22	4	Luomala et al. (2003)	aCO2+340	H	aT+2-6	-	NL	W	CTC
Eucalyptus globulus	Euc 14	1.58	0.329	3	1.8	0.693	3	Sharwood et al. (2017)	aCO2+240	L	aT+3	M	NL	W	OTC
Eucalyptus globulus	Euc 15	1.74	0.433	3	1.57	2.719	3	Sharwood et al. (2017)	aCO2+240	L	aT+3	M	NL	W	OTC
Brassica juncea	Must 3	2.9	0.23	3	3.1	0.26	3	Seth and Misra (2014)	aCO2+330	H	aT+5	M	NL	H	GC
Species mix	Mix 1	1.38	0.045	5	1.17	0.045	5	Mueller et al. (2016)	aCO2+200	L	aT+1.5	L	NL	Mix	FACE
Species mix	Mix 2	1.4	0.022	5	1.25	0.089	5	Mueller et al. (2016)	aCO2+200	L	aT+1.5	L	NL	Mix	FACE
Species mix	Mix 3	0.99	0.067	5	0.97	0.067	5	Mueller et al. (2016)	aCO2+200	L	aT+1.5	L	NL	Mix	FACE
Species mix	Mix 4	1.02	0.067	5	0.94	0.045	5	Mueller et al. (2016)	aCO2+200	L	aT+1.5	L	NL	Mix	FACE
Species mix	Mix 5	1.34	0.112	5	1.07	0.067	5	Mueller et al. (2016)	aCO2+200	L	aT+1.5	L	NL	Mix	FACE
Species mix	Mix 6	1.66	0.134	5	1.4	0.112	5	Mueller et al. (2016)	aCO2+200	L	aT+1.5	L	NL	Mix	FACE
Species mix	Mix 7	1.59	0.291	5	1.29	0.112	5	Mueller et al. (2016)	aCO2+200	L	aT+1.5	L	NL	Mix	FACE

## Sheet: Root N CO2
Species	Study ID	Control Mean	Control SD	Control n	Response Mean	Response SD	Response n	Reference	eCO2	CO2 class	Growth Form	Technique
Solanum lycopersicum	Tom 1	2.203	0.097	4	2.322	0.101	4	Jayawardena et al. (2017)	aCO2+300	H	H	GC
Solanum lycopersicum	Tom 2	2.397	0.201	4	2.268	0.161	4	Jayawardena et al. (2017)	aCO2+300	H	H	GC
Solanum lycopersicum	Tom 3	2.196	0.07	5	2.36	0.152	5	Jayawardena et al. (2021)	aCO2+300	H	H	GC
Solanum lycopersicum	Tom 4	2.518	0.069	5	2.18	0.069	5	Jayawardena et al. (2021)	aCO2+300	H	H	GC
Solanum lycopersicum	Tom 5	2.635	0.405	4	2.203	0.211	4	Jayawardena et al. (2021)	aCO2+300	H	H	GC
Solanum lycopersicum	Tom 6	2.108	0.116	5	1.962	0.116	5	Jayawardena et al. (2021)	aCO2+300	H	H	GC
Solanum lycopersicum	Tom 7	2.056	0.127	5	1.848	0.067	5	Jayawardena et al. (2021)	aCO2+300	H	H	GC
Triticum aestivum	SP Wheat 1	2.303	0.574	4	1.98	0.363	4	Jayawardena et al. (2020)	aCO2+300	H	G	GC
Triticum aestivum	SP Wheat 2	2.112	0.329	5	1.355	0.168	5	Jayawardena et al. (2020)	aCO2+300	H	G	GC
Cucumis sativus	Cuc1	1.714	0.094	8	1.635	0.106	8	Jayawardena et al. Unpublished	aCO2+300	H	H	GC
Semiarid grasses	Grass 1	0.97	0.089	5	0.84	0.067	5	Dijkstra et al. (2010)	aCO2+200	L	G	FACE
Semiarid grasses	Grass 2	1.01	0.112	5	0.86	0.089	5	Dijkstra et al. (2010)	aCO2+200	L	G	FACE
Abutilon theophrasti	Vel 1	4.68	0.604	5	4.38	0.134	5	Coleman and Bazzaz (1992)	aCO2+300	H	H	GC
Abutilon theophrasti	Vel 2	2.34	0.38	5	1.84	0.447	5	Coleman and Bazzaz (1992)	aCO2+300	H	H	GC
Abutilon theophrasti	Vel 3	2.1	0.626	5	1.53	0.38	5	Coleman and Bazzaz (1992)	aCO2+300	H	H	GC
Abutilon theophrasti	Vel 4	1.27	0.201	5	1.03	0.179	5	Coleman and Bazzaz (1992)	aCO2+300	H	H	GC
Amaranthus retroflexus	Ama 1	5.57	0.224	5	4.64	0.112	5	Coleman and Bazzaz (1992)	aCO2+300	H	H	GC
Amaranthus retroflexus	Ama 2	2.44	0.738	5	1.72	0.224	5	Coleman and Bazzaz (1992)	aCO2+300	H	H	GC
Amaranthus retroflexus	Ama 3	1.57	0.335	5	1.4	0.313	5	Coleman and Bazzaz (1992)	aCO2+300	H	H	GC
Amaranthus retroflexus	Ama 4	0.84	0.291	5	0.9	0.112	5	Coleman and Bazzaz (1992)	aCO2+300	H	H	GC
Vitis vinifera	Grapes 1	1.17	0.294	3	0.64	0.069	3	Salazar-Parra et al. (2015)	aCO2+300	H	W	GH
Vitis vinifera	Grapes 2	1.34	0.294	3	0.93	0.225	3	Salazar-Parra et al. (2015)	aCO2+300	H	W	GH
Oryza sativa	Rice 4	1.227	0.078	3	1.137	0.135	3	Li et al. (2017)	aCO2+200	L	G	FACE
Oryza sativa	Rice 5	1.188	0.14	3	1.098	0.106	3	Li et al. (2017)	aCO2+200	L	G	FACE
Oryza sativa	Rice 6	1.177	0.112	3	1.036	0.106	3	Li et al. (2017)	aCO2+200	L	G	FACE
Medicago sativa	Alfa 4	0.854	0.209	8	0.866	0.317	8	Aranjuelo et al. (2008)	aCO2+300	H	H	TGT
Eucalyptus saligna	Euc 5	0.86	0.144	5	0.798	0.11	5	Ghannoum et al. (2010b)	aCO2+250	L	W	GH
Eucalyptus sideroxylon	Euc 6	0.888	0.185	5	0.808	0.092	5	Ghannoum et al. (2010b)	aCO2+250	L	W	GH
Lolium perenne	Grass 7	1.1	0.14	4	0.9	0.08	4	Soussana et al. (1996)	aCO2+350	H	G	CTC
Lolium perenne	Grass 8	1.2	0.14	4	1.1	0.14	4	Soussana et al. (1996)	aCO2+350	H	G	CTC
Calluna vulgaris	Heather 1	0.72	0.269	6	0.71	0.171	6	Andresen et al. (2019)	aCO2+110	L	W	FACE
Calluna vulgaris	Heather 2	0.67	0.22	6	0.47	0.073	6	Andresen et al. (2019)	aCO2+110	L	W	FACE
Deschampsia flexuosa	Grass 12	0.61	0.196	6	0.55	0.049	6	Andresen et al. (2019)	aCO2+110	L	G	FACE
Deschampsia flexuosa	Grass 13	0.59	0.147	6	0.56	0.147	6	Andresen et al. (2019)	aCO2+110	L	G	FACE
Calluna vulgaris	Heather 3	1.087	0.147	6	0.872	0.124	6	Andresen et al. (2010)	aCO2+110	L	W	FACE
Deschampsia flexuosa	Grass 14	1.701	0.139	6	1.177	0.632	6	Andresen et al. (2010)	aCO2+110	L	G	FACE
Pseudotsuga menziesii	Doug 1	0.47	0.05	3	0.45	0.02	3	Chen et al. (2008)	aCO2+180	L	W	CTC
Pseudotsuga menziesii	Doug 2	0.25	0.02	3	0.25	0.02	3	Chen et al. (2008)	aCO2+180	L	W	CTC
Species mix	Mix 1	0.78	0.09	6	0.81	0.06	5	Kandeler et al. (1998)	aCO2+200	L	-	CTC
Species mix	Mix 2	0.89	0.05	6	0.88	0.1	5	Kandeler et al. (1998)	aCO2+200	L	-	CTC
Species mix	Mix 3	0.97	0.04	6	0.85	0.08	5	Kandeler et al. (1998)	aCO2+200	L	-	CTC
Species mix	Mix 4	0.76	0.05	6	0.7	0.17	5	Kandeler et al. (1998)	aCO2+200	L	-	CTC
Pinus taeda	Pine 1	0.872	0.188	5	0.776	0.216	5	King et al. (1997)	aCO2+350	H	W	GH
Pinus taeda	Pine 2	1.157	0.281	5	1.111	0.337	5	King et al. (1997)	aCO2+350	H	W	GH
Pinus ponderosa	Pine 3	1.165	0.151	5	0.909	0.167	5	King et al. (1997)	aCO2+350	H	W	GH
Pinus ponderosa	Pine 4	1.531	0.143	5	1.41	0.23	5	King et al. (1997)	aCO2+350	H	W	GH
Acer rubrum	Maple 1	1.221	0.024	3	1.161	0.167	3	Wan et al. (2004)	aCO2+300	H	W	OTC
Acer saccharum	Maple 2	1.19	0.034	3	1.164	0.074	3	Wan et al. (2004)	aCO2+300	H	W	OTC

## Sheet: Root N temp
Species	Study ID	Control Mean	Control SD	Control n	Response Mean	Response SD	Response n	Reference	eT	Temp class	Growth Form	Technique
Solanum lycopersicum	Tom 1	2.203	0.097	4	2.268	0.198	4	Jayawardena et al. (2017)	aT+7	H	H	GC
Solanum lycopersicum	Tom 2	2.397	0.201	4	2.515	0.136	4	Jayawardena et al. (2017)	aT+7	H	H	GC
Solanum lycopersicum	Tom 3	2.196	0.07	5	2.91	0.198	5	Jayawardena et al. (2021)	aT+5	M	H	GC
Solanum lycopersicum	Tom 4	2.518	0.069	5	2.948	0.126	5	Jayawardena et al. (2021)	aT+5	M	H	GC
Solanum lycopersicum	Tom 5	2.635	0.405	4	2.78	0.12	4	Jayawardena et al. (2021)	aT+5	M	H	GC
Solanum lycopersicum	Tom 6	2.108	0.116	5	2.256	0.312	5	Jayawardena et al. (2021)	aT+5	M	H	GC
Solanum lycopersicum	Tom 7	2.056	0.127	5	2.402	0.107	5	Jayawardena et al. (2021)	aT+5	M	H	GC
Triticum aestivum	SP Wheat 1	2.303	0.574	4	2.3	0.248	4	Jayawardena et al. (2020)	aT+5	M	G	GC
Triticum aestivum	SP Wheat 2	2.112	0.329	5	1.958	0.233	5	Jayawardena et al. (2020)	aT+5	M	G	GC
Cucumis sativus	Cuc1	1.714	0.094	8	1.67	0.057	8	Jayawardena et al. Unpublished	aT+7	H	H	GC
Semiarid grasses	Grass 1	0.97	0.089	5	0.97	0.067	5	Dijkstra et al. (2010)	aT+1.5	L	G	FACE
Semiarid grasses	Grass 2	1.01	0.112	5	1.04	0.067	5	Dijkstra et al. (2010)	aT+1.5	L	G	FACE
Abutilon theophrasti	Vel 1	4.68	0.604	5	4.35	0.358	5	Coleman and Bazzaz (1992)	aT+10	H	H	GC
Abutilon theophrasti	Vel 2	2.34	0.38	5	1.66	0.201	5	Coleman and Bazzaz (1992)	aT+10	H	H	GC
Abutilon theophrasti	Vel 3	2.1	0.626	5	1.35	0.089	5	Coleman and Bazzaz (1992)	aT+10	H	H	GC
Abutilon theophrasti	Vel 4	1.27	0.201	5	1.41	0.179	5	Coleman and Bazzaz (1992)	aT+10	H	H	GC
Amaranthus retroflexus	Ama 1	5.57	0.224	5	3.82	0.447	5	Coleman and Bazzaz (1992)	aT+10	H	H	GC
Amaranthus retroflexus	Ama 2	2.44	0.738	5	2.15	0.671	5	Coleman and Bazzaz (1992)	aT+10	H	H	GC
Amaranthus retroflexus	Ama 3	1.57	0.335	5	1.81	0.514	5	Coleman and Bazzaz (1992)	aT+10	H	H	GC
Amaranthus retroflexus	Ama 4	0.84	0.291	5	1.32	0.447	5	Coleman and Bazzaz (1992)	aT+10	H	H	GC
Vitis vinifera	Grapes 1	1.17	0.294	3	1.48	0.104	3	Salazar-Parra et al. (2015)	aT+4	M	W	GH
Vitis vinifera	Grapes 2	1.34	0.294	3	1.64	0.035	3	Salazar-Parra et al. (2015)	aT+4	M	W	GH
Oryza sativa	Rice 4	1.227	0.078	3	1.193	0.039	3	Li et al. (2017)	aT+0.9	L	G	FACE
Oryza sativa	Rice 5	1.188	0.14	3	1.109	0.118	3	Li et al. (2017)	aT+0.9	L	G	FACE
Oryza sativa	Rice 6	1.177	0.112	3	1.468	0.134	3	Li et al. (2017)	aT+0.9	L	G	FACE
Medicago sativa	Alfa 4	0.854	0.209	8	0.883	0.091	8	Aranjuelo et al. (2008)	aT+4	M	H	TGT
Eucalyptus saligna	Euc 5	0.86	0.144	5	0.834	0.104	5	Ghannoum et al. (2010b) GCB	aT+4	M	W	GH
Eucalyptus sideroxylon	Euc 6	0.888	0.185	5	0.775	0.11	5	Ghannoum et al. (2010b) GCB	aT+4	M	W	GH
Calluna vulgaris	Heather 1	0.72	0.269	6	0.6	0.122	6	Andresen et al. (2019)	aT+1	L	W	FACE
Calluna vulgaris	Heather 2	0.67	0.22	6	0.63	0.318	6	Andresen et al. (2019)	aT+1	L	W	FACE
Deschampsia flexuosa	Grass 12	0.61	0.196	6	0.66	0.392	6	Andresen et al. (2019)	aT+1	L	G	FACE
Deschampsia flexuosa	Grass 13	0.59	0.147	6	0.73	0.367	6	Andresen et al. (2019)	aT+1	L	G	FACE
Calluna vulgaris	Heather 3	1.087	0.147	6	0.957	0.241	6	Andresen et al. (2010)	aT+1	L	W	FACE
Deschampsia flexuosa	Grass 14	1.701	0.139	6	1.52	0.278	6	Andresen et al. (2010)	aT+1	L	G	FACE
Pseudotsuga menziesii	Doug 1	0.47	0.05	3	0.46	0.02	3	Chen et al. (2008)	aT+3.8	M	W	CTC
Pseudotsuga menziesii	Doug 2	0.25	0.02	3	0.24	0.02	3	Chen et al. (2008)	aT+3.8	M	W	CTC
Species mix	Mix 1	0.78	0.09	6	0.83	0.17	6	Kandeler et al. (1998)	aT+2	M	-	CTC
Species mix	Mix 2	0.89	0.05	6	0.83	0.12	6	Kandeler et al. (1998)	aT+2	M	-	CTC
Species mix	Mix 3	0.97	0.04	6	0.96	0.04	6	Kandeler et al. (1998)	aT+2	M	-	CTC
Species mix	Mix 4	0.76	0.05	6	0.77	0.14	6	Kandeler et al. (1998)	aT+2	M	-	CTC
Pinus taeda	Pine 1	0.872	0.188	5	1.09	0.225	5	King et al. (1997)	aT+5	M	W	GH
Pinus taeda	Pine 2	1.157	0.281	5	1.145	0.188	5	King et al. (1997)	aT+5	M	W	GH
Pinus ponderosa	Pine 3	1.165	0.151	5	1.46	0.302	5	King et al. (1997)	aT+5	M	W	GH
Pinus ponderosa	Pine 4	1.531	0.143	5	1.766	0.373	5	King et al. (1997)	aT+5	M	W	GH
Acer rubrum	Maple 1	1.221	0.024	3	1.561	0.088	3	Wan et al. (2004)	aT+4	M	W	OTC
Acer saccharum	Maple 2	1.19	0.034	3	1.255	0.172	3	Wan et al. (2004)	aT+4	M	W	OTC

## Sheet: Root N CO2 by temp
Species	Study ID	Control Mean	Control SD	Control n	Response Mean	Response SD	Response n	Reference	eCO2	CO2 class	eT	Temp Class	Growth Form	Technique
Solanum lycopersicum	Tom 1	2.203	0.097	4	2.12	0.149	4	Jayawardena et al. (2017)	aCO2+300	H	aT+7	H	H	GC
Solanum lycopersicum	Tom 2	2.397	0.201	4	2.285	0.064	4	Jayawardena et al. (2017)	aCO2+300	H	aT+7	H	H	GC
Solanum lycopersicum	Tom 3	2.196	0.07	5	2.944	0.132	5	Jayawardena et al. (2021)	aCO2+300	H	aT+5	M	H	GC
Solanum lycopersicum	Tom 4	2.518	0.069	5	2.898	0.125	5	Jayawardena et al. (2021)	aCO2+300	H	aT+5	M	H	GC
Solanum lycopersicum	Tom 5	2.635	0.405	4	2.337	0.155	4	Jayawardena et al. (2021)	aCO2+300	H	aT+5	M	H	GC
Solanum lycopersicum	Tom 6	2.108	0.116	5	2.496	0.352	5	Jayawardena et al. (2021)	aCO2+300	H	aT+5	M	H	GC
Solanum lycopersicum	Tom 7	2.056	0.127	5	2.56	0.198	5	Jayawardena et al. (2021)	aCO2+300	H	aT+5	M	H	GC
Triticum aestivum	SP Wheat 1	2.303	0.574	4	2.027	0.296	4	Jayawardena et al. (2020)	aCO2+300	H	aT+5	M	G	GC
Triticum aestivum	SP Wheat 2	2.112	0.329	5	1.402	0.122	5	Jayawardena et al. (2020)	aCO2+300	H	aT+5	M	G	GC
Cucumis sativus	Cuc1	1.714	0.094	8	1.675	0.085	8	Jayawardena et al. Unpublished	aCO2+300	H	aT+7	H	H	GC
Semiarid grasses	Grass 1	0.97	0.089	5	0.99	0.134	5	Dijkstra et al. (2010)	aCO2+200	L	aT+1.5	L	G	FACE
Semiarid grasses	Grass 2	1.01	0.112	5	0.94	0.045	5	Dijkstra et al. (2010)	aCO2+200	L	aT+1.5	L	G	FACE
Abutilon theophrasti	Vel 1	4.68	0.604	5	3.2	0.134	5	Coleman and Bazzaz (1992)	aCO2+300	H	aT+10	H	H	GC
Abutilon theophrasti	Vel 2	2.34	0.38	5	1.6	0.38	5	Coleman and Bazzaz (1992)	aCO2+300	H	aT+10	H	H	GC
Abutilon theophrasti	Vel 3	2.1	0.626	5	1.53	0.358	5	Coleman and Bazzaz (1992)	aCO2+300	H	aT+10	H	H	GC
Abutilon theophrasti	Vel 4	1.27	0.201	5	1.14	0.157	5	Coleman and Bazzaz (1992)	aCO2+300	H	aT+10	H	H	GC
Amaranthus retroflexus	Ama 1	5.57	0.224	5	3.87	0.224	5	Coleman and Bazzaz (1992)	aCO2+300	H	aT+10	H	H	GC
Amaranthus retroflexus	Ama 2	2.44	0.738	5	2.22	0.693	5	Coleman and Bazzaz (1992)	aCO2+300	H	aT+10	H	H	GC
Amaranthus retroflexus	Ama 3	1.57	0.335	5	1.94	0.693	5	Coleman and Bazzaz (1992)	aCO2+300	H	aT+10	H	H	GC
Amaranthus retroflexus	Ama 4	0.84	0.291	5	1.64	0.179	5	Coleman and Bazzaz (1992)	aCO2+300	H	aT+10	H	H	GC
Vitis vinifera	Grapes 1	1.17	0.294	3	0.79	0.208	3	Salazar-Parra et al. (2015)	aCO2+300	H	aT+4	M	W	GH
Vitis vinifera	Grapes 2	1.34	0.294	3	1.14	0.156	3	Salazar-Parra et al. (2015)	aCO2+300	H	aT+4	M	W	GH
Oryza sativa	Rice 4	1.227	0.078	3	1.126	0.095	3	Li et al. (2017)	aCO2+200	L	aT+0.9	L	G	FACE
Oryza sativa	Rice 5	1.188	0.14	3	0.874	0.135	3	Li et al. (2017)	aCO2+200	L	aT+0.9	L	G	FACE
Oryza sativa	Rice 6	1.177	0.112	3	1.255	0.14	3	Li et al. (2017)	aCO2+200	L	aT+0.9	L	G	FACE
Medicago sativa	Alfa 4	0.854	0.209	8	0.93	0.43	8	Aranjuelo et al. (2008)	aCO2+300	H	aT+4	M	H	TGT
Eucalyptus saligna	Euc 5	0.86	0.144	5	0.715	0.104	5	Ghannoum et al. (2010b)	aCO2+250	L	aT+4	M	W	GH
Eucalyptus sideroxylon	Euc 6	0.888	0.185	5	0.723	0.098	5	Ghannoum et al. (2010b)	aCO2+250	L	aT+4	M	W	GH
Lolium perenne	Grass 7	1.1	0.14	4	1	0.1	4	Soussana et al. (1996)	aCO2+350	H	aT+3	M	G	CTC
Lolium perenne	Grass 8	1.2	0.14	4	1.2	0.16	4	Soussana et al. (1996)	aCO2+350	H	aT+3	M	G	CTC
Species mix	Grass 10	1.18	0.22	4	1.18	0.3	4	Zavalloni et al. (2012)	aCO2+245	L	aT+3	M	G	CTC
Calluna vulgaris	Heather 1	0.72	0.269	6	0.75	0.171	6	Andresen et al. (2019)	aCO2+110	L	aT+1	L	W	FACE
Calluna vulgaris	Heather 2	0.67	0.22	6	0.61	0.122	6	Andresen et al. (2019)	aCO2+110	L	aT+1	L	W	FACE
Deschampsia flexuosa	Grass 12	0.61	0.196	6	0.73	0.269	6	Andresen et al. (2019)	aCO2+110	L	aT+1	L	G	FACE
Deschampsia flexuosa	Grass 13	0.59	0.147	6	0.73	0.22	6	Andresen et al. (2019)	aCO2+110	L	aT+1	L	G	FACE
Calluna vulgaris	Heather 3	1.087	0.147	6	1.024	0.217	6	Andresen et al. (2010)	aCO2+110	L	aT+1	L	W	FACE
Deschampsia flexuosa	Grass 14	1.701	0.139	6	1.633	0.443	6	Andresen et al. (2010)	aCO2+110	L	aT+1	L	G	FACE
Pseudotsuga menziesii	Doug 1	0.47	0.05	3	0.41	0.03	3	Chen et al. (2008)	aCO2+180	L	aT+3.8	M	W	CTC
Pseudotsuga menziesii	Doug 2	0.25	0.02	3	0.25	0.02	3	Chen et al. (2008)	aCO2+180	L	aT+3.8	M	W	CTC
Species mix	Mix 1	0.78	0.09	6	0.82	0.09	5	Kandeler et al. (1998)	aCO2+200	L	aT+2	M	-	CTC
Species mix	Mix 2	0.89	0.05	6	0.95	0.1	5	Kandeler et al. (1998)	aCO2+200	L	aT+2	M	-	CTC
Species mix	Mix 3	0.97	0.04	6	1.04	0.08	5	Kandeler et al. (1998)	aCO2+200	L	aT+2	M	-	CTC
Species mix	Mix 4	0.76	0.05	6	0.93	0.07	5	Kandeler et al. (1998)	aCO2+200	L	aT+2	M	-	CTC
Pinus taeda	Pine 1	0.872	0.188	5	0.801	0.3	5	King et al. (1997)	aCO2+350	H	aT+5	M	W	GH
Pinus taeda	Pine 2	1.157	0.281	5	0.776	0.178	5	King et al. (1997)	aCO2+350	H	aT+5	M	W	GH
Pinus ponderosa	Pine 3	1.165	0.151	5	1.272	0.373	5	King et al. (1997)	aCO2+350	H	aT+5	M	W	GH
Pinus ponderosa	Pine 4	1.531	0.143	5	1.655	0.127	5	King et al. (1997)	aCO2+350	H	aT+5	M	W	GH
Acer rubrum	Maple 1	1.221	0.024	3	1.309	0.02	3	Wan et al. (2004)	aCO2+300	H	aT+4	M	W	OTC
Acer saccharum	Maple 2	1.19	0.034	3	1.224	0.059	3	Wan et al. (2004)	aCO2+300	H	aT+4	M	W	OTC

## Sheet: NUR CO2
Species	Study ID	Control Mean	Control SD	Control n	Response Mean	Response SD	Response n	Reference
Solanum lycopersicum	Tom 1	2.747	0.373	4	3.197	0.348	4	Jayawardena et al. (2017)
Solanum lycopersicum	Tom 2	2.869	0.519	4	2.829	0.193	4	Jayawardena et al. (2017)
Solanum lycopersicum	Tom 3	0.002	0	5	0.002	0	5	Jayawardena et al. (2021)
Solanum lycopersicum	Tom 4	0.003	0	5	0.003	0.001	5	Jayawardena et al. (2021)
Triticum aestivum	SP Wheat 1	0.003	0.001	4	0.002	0	4	Jayawardena et al. (2020)
Triticum aestivum	SP Wheat 2	0.004	0.001	5	0.003	0	5	Jayawardena et al. (2020)
Cucumis sativus	Cuc1	3.87	0.183	8	3.95	0.425	8	Jayawardena et al. Unpublished
Betula pendula	Birch 1	39.53	3.4	4	38.15	4.34	4	Kellomaki and Wang (2001)
Betula pendula	Birch 2	19.8	3.56	4	18.87	2.12	4	Kellomaki and Wang (2001)
Calluna vulgaris	Cal 1	4.034	3.197	6	3.322	3.1	6	Arndal et al. (2014)
Calluna vulgaris	Cal 2	4.801	2.825	6	9.36	6.504	6	Arndal et al. (2014)
Calluna vulgaris	Cal 3	4.154	2.449	6	9.269	5.935	6	Arndal et al. (2014)
Deschampsia flexuosa	Des 1	3.124	1.937	6	6.763	5.522	6	Arndal et al. (2014)
Deschampsia flexuosa	Des 2	6.169	6.11	6	8.502	4.796	6	Arndal et al. (2014)
Deschampsia flexuosa	Des 3	6.231	8.008	6	8.615	5.747	6	Arndal et al. (2014)
Calluna vulgaris	Cal 4	1.289	1.174	6	2.231	1.539	6	Arndal et al. (2014)
Calluna vulgaris	Cal 5	1.488	1.222	6	1.576	1.005	6	Arndal et al. (2014)
Deschampsia flexuosa	Des 4	2.545	3.117	6	2.058	1.377	6	Arndal et al. (2014)
Deschampsia flexuosa	Des 5	1.182	1.359	6	0.595	0.591	6	Arndal et al. (2014)

## Sheet: NUR temp
Species	Study ID	Control Mean	Control SD	Control n	Response Mean	Response SD	Response n	Reference
Solanum lycopersicum	Tom 1	2.747	0.373	4	3.661	0.229	4	Jayawardena et al. (2017)
Solanum lycopersicum	Tom 2	2.869	0.519	4	3.689	0.238	4	Jayawardena et al. (2017)
Solanum lycopersicum	Tom 3	0.002	0	5	0.004	0.001	5	Jayawardena et al. (2021)
Solanum lycopersicum	Tom 4	0.003	0	5	0.003	0	5	Jayawardena et al. (2021)
Triticum aestivum	SP Wheat 1	0.003	0.001	4	0.002	0	4	Jayawardena et al. (2020)
Triticum aestivum	SP Wheat 2	0.004	0.001	5	0.004	0	5	Jayawardena et al. (2020)
Cucumis sativus	Cuc1	3.87	0.183	8	4.359	0.129	8	Jayawardena et al. Unpublished
Betula pendula	Birch 1	39.53	3.4	4	43.36	3.42	4	Kellomaki and Wang (2001)
Betula pendula	Birch 2	19.8	3.56	4	21.99	2.14	4	Kellomaki and Wang (2001)
Calluna vulgaris	Cal 1	4.034	3.197	6	4.706	4.747	6	Arndal et al. (2014)
Calluna vulgaris	Cal 2	4.801	2.825	6	5.981	2.759	6	Arndal et al. (2014)
Calluna vulgaris	Cal 3	4.154	2.449	6	6.577	3.298	6	Arndal et al. (2014)
Deschampsia flexuosa	Des 1	3.124	1.937	6	5.062	4.359	6	Arndal et al. (2014)
Deschampsia flexuosa	Des 2	6.169	6.11	6	5.713	3.416	6	Arndal et al. (2014)
Deschampsia flexuosa	Des 3	6.231	8.008	6	4.346	2.732	6	Arndal et al. (2014)
Calluna vulgaris	Cal 4	1.289	1.174	6	1.149	0.81	6	Arndal et al. (2014)
Calluna vulgaris	Cal 5	1.488	1.222	6	0.748	0.591	6	Arndal et al. (2014)
Deschampsia flexuosa	Des 4	2.545	3.117	6	1.669	0.951	6	Arndal et al. (2014)
Deschampsia flexuosa	Des 5	1.182	1.359	6	0.627	0.355	6	Arndal et al. (2014)

## Sheet: NUR CO2 by temp
Species	Study ID	Control Mean	Control SD	Control n	Response Mean	Response SD	Response n	Reference
Solanum lycopersicum	Tom 1	2.747	0.373	4	1.631	0.493	4	Jayawardena et al. (2017)
Solanum lycopersicum	Tom 2	2.869	0.519	4	2.133	0.693	4	Jayawardena et al. (2017)
Solanum lycopersicum	Tom 3	0.002	0	5	0.002	0	5	Jayawardena et al. (2021)
Solanum lycopersicum	Tom 4	0.003	0	5	0.002	0	5	Jayawardena et al. (2021)
Triticum aestivum	SP Wheat 1	0.003	0.001	4	0.002	0	4	Jayawardena et al. (2020)
Triticum aestivum	SP Wheat 2	0.004	0.001	5	0.003	0	5	Jayawardena et al. (2020)
Cucumis sativus	Cuc1	3.87	0.183	8	3.622	0.383	8	Jayawardena et al. Unpublished
Betula pendula	Birch 1	39.53	3.4	4	42.39	3.62	4	Kellomaki and Wang (2001)
Betula pendula	Birch 2	19.8	3.56	4	18.97	2.18	4	Kellomaki and Wang (2001)
Calluna vulgaris	Cal 1	4.034	3.197	6	3.362	1.55	6	Arndal et al. (2014)
Calluna vulgaris	Cal 2	4.801	2.825	6	6.571	4.007	6	Arndal et al. (2014)
Calluna vulgaris	Cal 3	4.154	2.449	6	6.846	4.334	6	Arndal et al. (2014)
Deschampsia flexuosa	Des 1	3.124	1.937	6	2.491	0.969	6	Arndal et al. (2014)
Deschampsia flexuosa	Des 2	6.169	6.11	6	8.019	5.781	6	Arndal et al. (2014)
Deschampsia flexuosa	Des 3	6.231	8.008	6	7.192	4.993	6	Arndal et al. (2014)
Calluna vulgaris	Cal 4	1.289	1.174	6	1.81	2.247	6	Arndal et al. (2014)
Calluna vulgaris	Cal 5	1.488	1.222	6	1.391	1.064	6	Arndal et al. (2014)
Deschampsia flexuosa	Des 4	2.545	3.117	6	2.017	1.62	6	Arndal et al. (2014)
Deschampsia flexuosa	Des 5	1.182	1.359	6	0.764	0.414	6	Arndal et al. (2014)

## Sheet: Protein CO2
Species	Study ID	Control Mean	Control SD	Control n	Response Mean	Response SD	Response n	Reference	Tissue type
Solanum lycopersicum	Tom 1	176.634	15.087	4	193.511	15.619	4	Jayawardena et al. (2017)	R
Solanum lycopersicum	Tom 2	214.046	12.878	4	189.621	3.412	4	Jayawardena et al. (2017)	R
Solanum lycopersicum	Tom 6	124.327	22.003	5	107.572	18.832	5	Jayawardena et al. (2021)	S
Solanum lycopersicum	Tom 7	37.292	3.978	5	37.972	5.126	5	Jayawardena et al. (2021)	R
Triticum aestivum	SP Wheat 1	125.989	3.201	4	105.021	11.158	4	Jayawardena et al. (2020)	S
Triticum aestivum	SP Wheat 2	41.843	8.373	4	37.182	3.672	4	Jayawardena et al. (2020)	R
Oryza sativa	Rice 1	25.911	4.384	4	20.777	3.59	4	Jayawardena et al. Unpublished	S
Zea mays	Corn 1	8.75	0.208	3	7.88	0.208	3	Abebe et al. (2016)	G
Zea mays	Corn 2	8.9	0.069	3	7.9	0.069	3	Abebe et al. (2016)	G
Glycine max	Soy 1	30.059	0.789	5	28.471	0.921	5	Palacios et al. (2019)	G
Glycine max	Soy 2	30.177	1.052	5	29.941	0.263	5	Palacios et al. (2019)	G
Glycine max	Soy 3	29.823	0.789	5	29.765	1.184	5	Palacios et al. (2019)	G
Oryza sativa	Rice 2	62.692	2.692	3	49.231	3.077	3	Jing et al. (2016)	G

[truncated: 2 more sheets: Protein temp, Protein CO2 by temp]
